# Supplementary material for: Molecular epidemiology of HIV-1 in Hungary: an evolving contact zone of colliding virus subtypes
Source: Front Microbiol. 2025 Dec 16;16:1732254. doi: 10.3389/fmicb.2025.1732254 (PMC12748157; doi:10.3389/fmicb.2025.1732254)
Supplement: Supplementary file 1 [file Data_Sheet_1.zip]

Archive with 7 entries (7 files):
- HIVHUN_SFigure7300.jpg
- HIVHUN_SFigure1300.jpg
- HIVHUN_SFigure2300.jpg
- HIVHUN_SFigure3300.jpg
- HIVHUN_SFigure4300.jpg
- HIVHUN_SFigure5300.jpg
- HIVHUN_SFigure6300.jpg
