# Supplementary material for: Molecular epidemiology of HIV-1 in Hungary: an evolving contact zone of colliding virus subtypes
Source: Front Microbiol. 2025 Dec 16;16:1732254. doi: 10.3389/fmicb.2025.1732254 (PMC12748157; doi:10.3389/fmicb.2025.1732254)
Supplement: Supplementary file 2 [file Data_Sheet_2.zip]

Archive with 7 entries (7 files):
- HIVHUN_SFigure8300.jpg
- HIVHUN_SFigure9300.jpg
- HIVHUN_SFigure10300.jpg
- HIVHUN_SFigure11300.jpg
- HIVHUN_SFigure12300.jpg
- HIVHUN_SFigure13300.jpg
- HIVHUN_SFigure14300.jpg
