# Supplementary material for: Molecular epidemiology of HIV-1 in Hungary: an evolving contact zone of colliding virus subtypes
Source: Front Microbiol. 2025 Dec 16;16:1732254. doi: 10.3389/fmicb.2025.1732254 (PMC12748157; doi:10.3389/fmicb.2025.1732254)
Supplement: Supplementary file 3 [file Data_Sheet_3.zip]

Archive with 7 entries (7 files):
- HIVHUN_SFigure21300.jpg
- HIVHUN_SFigure15300.jpg
- HIVHUN_SFigure16300.jpg
- HIVHUN_SFigure17300.jpg
- HIVHUN_SFigure18300.jpg
- HIVHUN_SFigure19300.jpg
- HIVHUN_SFigure20300.jpg
